# Supplementary material for: Epidemiological and functional insights into iroBCDN loss in ST11 carbapenem-resistant hypervirulent Klebsiella pneumoniae
Source: Microbiol Spectr. 2025 Dec 15;14(2):e02479-25. doi: 10.1128/spectrum.02479-25 (PMC12889106; doi:10.1128/spectrum.02479-25)
Supplement: Table S1 — Species identification of 217 carbapenem‑resistant isolates by MALDI‑TOF MS. [file spectrum.02479-25-s0002.xlsx]

## Sheet: Sheet1
Supplementary Table S1. Species identification of 217 carbapenem‑resistant isolates by MALDI‑TOF MS (Bruker Biotyper v3.0).
Strains	Species (Kleborate results)	Identification score
KP2	Klebsiella pneumoniae	2.331
KP3	Klebsiella pneumoniae	2.133
KP6	Klebsiella pneumoniae	2.248
KP7	Klebsiella pneumoniae	2.245
KP8	Klebsiella pneumoniae	2.119
KP10	Klebsiella pneumoniae	2.226
KP12	Klebsiella pneumoniae	2.334
KP14	Klebsiella pneumoniae	2.178
KP18	Klebsiella pneumoniae	2.234
KP21	Klebsiella pneumoniae	2.119
KP22	Klebsiella pneumoniae	2.188
KP25	Klebsiella pneumoniae	2.125
KP26	Klebsiella pneumoniae	2.256
KP29	Klebsiella pneumoniae	2.224
KP31	Klebsiella pneumoniae	2.243
KP35	Klebsiella pneumoniae	2.167
KP36	Klebsiella pneumoniae	2.329
KP37	Klebsiella pneumoniae	2.197
KP39	Klebsiella pneumoniae	2.189
KP44	Klebsiella pneumoniae	2.14
KP48	Klebsiella pneumoniae	2.261
KP49	Klebsiella pneumoniae	2.302
KP50	Klebsiella pneumoniae	2.328
KP52	Klebsiella pneumoniae	2.284
KP57	Klebsiella pneumoniae	2.181
KP58	Klebsiella pneumoniae	2.337
KP61	Klebsiella pneumoniae	2.321
KP63	Klebsiella pneumoniae	2.228
KP65	Klebsiella pneumoniae	2.214
KP67	Klebsiella pneumoniae	2.139
KP69	Klebsiella pneumoniae	2.125
KP71	Klebsiella pneumoniae	2.142
KP73	Klebsiella pneumoniae	2.118
KP74	Klebsiella pneumoniae	2.317
KP78	Klebsiella pneumoniae	2.211
KP80	Klebsiella pneumoniae	2.28
KP81	Klebsiella pneumoniae	2.228
KP84	Klebsiella pneumoniae	2.195
KP87	Klebsiella pneumoniae	2.223
KP88	Klebsiella pneumoniae	2.143
KP90	Klebsiella pneumoniae	2.211
KP91	Klebsiella pneumoniae	2.274
KP93	Klebsiella pneumoniae	2.31
KP94	Klebsiella pneumoniae	2.163
KP95	Klebsiella pneumoniae	2.241
KP97	Klebsiella pneumoniae	2.172
KP99	Klebsiella pneumoniae	2.128
KP101	Klebsiella pneumoniae	2.329
KP102	Klebsiella pneumoniae	2.284
KP104	Klebsiella pneumoniae	2.205
KP106	Klebsiella pneumoniae	2.295
KP109	Klebsiella pneumoniae	2.206
KP111	Klebsiella pneumoniae	2.199
KP112	Klebsiella pneumoniae	2.134
KP113	Klebsiella pneumoniae	2.121
KP115	Klebsiella pneumoniae	2.222
KP117	Klebsiella pneumoniae	2.345
KP119	Klebsiella pneumoniae	2.229
KP120	Klebsiella pneumoniae	2.281
KP122	Klebsiella pneumoniae	2.312
KP125	Klebsiella pneumoniae	2.331
KP126	Klebsiella pneumoniae	2.186
KP128	Klebsiella pneumoniae	2.286
KP129	Klebsiella pneumoniae	2.177
KP131	Klebsiella pneumoniae	2.345
KP134	Klebsiella pneumoniae	2.152
KP135	Klebsiella pneumoniae	2.265
KP136	Klebsiella pneumoniae	2.153
KP137	Klebsiella pneumoniae	2.237
KP139	Klebsiella pneumoniae	2.26
KP141	Klebsiella pneumoniae	2.141
KP142	Klebsiella pneumoniae	2.293
KP143	Klebsiella pneumoniae	2.276
KP146	Klebsiella pneumoniae	2.239
KP147	Klebsiella pneumoniae	2.327
KP149	Klebsiella pneumoniae	2.127
KP151	Klebsiella pneumoniae	2.132
KP153	Klebsiella pneumoniae	2.121
KP155	Klebsiella pneumoniae	2.307
KP157	Klebsiella pneumoniae	2.27
KP159	Klebsiella pneumoniae	2.178
KP161	Klebsiella pneumoniae	2.175
KP163	Klebsiella pneumoniae	2.308
KP164	Klebsiella pneumoniae	2.236
KP166	Klebsiella pneumoniae	2.289
KP169	Klebsiella pneumoniae	2.186
KP170	Klebsiella pneumoniae	2.199
KP174	Klebsiella pneumoniae	2.269
KP175	Klebsiella pneumoniae	2.201
KP176	Klebsiella pneumoniae	2.31
KP177	Klebsiella pneumoniae	2.19
KP178	Klebsiella pneumoniae	2.342
KP181	Klebsiella pneumoniae	2.124
KP182	Klebsiella pneumoniae	2.166
KP185	Klebsiella pneumoniae	2.232
KP187	Klebsiella pneumoniae	2.258
KP189	Klebsiella pneumoniae	2.146
KP191	Klebsiella pneumoniae	2.322
KP192	Klebsiella pneumoniae	2.179
KP197	Klebsiella pneumoniae	2.127
KP198	Klebsiella pneumoniae	2.33
KP199	Klebsiella pneumoniae	2.318
KP201	Klebsiella pneumoniae	2.12
KP202	Klebsiella pneumoniae	2.179
KP203	Klebsiella pneumoniae	2.217
KP205	Klebsiella pneumoniae	2.126
KP207	Klebsiella pneumoniae	2.311
KP209	Klebsiella pneumoniae	2.128
KP210	Klebsiella pneumoniae	2.176
KP211	Klebsiella pneumoniae	2.295
KP212	Klebsiella pneumoniae	2.28
KP214	Klebsiella pneumoniae	2.112
KP216	Klebsiella pneumoniae	2.136
KP219	Klebsiella pneumoniae	2.277
KP221	Klebsiella pneumoniae	2.345
KP223	Klebsiella pneumoniae	2.341
KP224	Klebsiella pneumoniae	2.306
KP225	Klebsiella pneumoniae	2.257
KP227	Klebsiella pneumoniae	2.339
KP229	Klebsiella pneumoniae	2.248
KP230	Klebsiella pneumoniae	2.135
KP231	Klebsiella pneumoniae	2.231
KP233	Klebsiella pneumoniae	2.215
KP236	Klebsiella pneumoniae	2.163
KP237	Klebsiella pneumoniae	2.209
KP238	Klebsiella pneumoniae	2.205
KP240	Klebsiella pneumoniae	2.271
KP241	Klebsiella pneumoniae	2.29
KP245	Klebsiella pneumoniae	2.168
KP246	Klebsiella pneumoniae	2.22
KP248	Klebsiella pneumoniae	2.119
KP249	Klebsiella pneumoniae	2.217
KP250	Klebsiella pneumoniae	2.164
KP251	Klebsiella pneumoniae	2.245
KP257	Klebsiella pneumoniae	2.221
KP259	Klebsiella pneumoniae	2.307
KP260	Klebsiella pneumoniae	2.134
KP262	Klebsiella pneumoniae	2.253
KP263	Klebsiella pneumoniae	2.138
KP266	Klebsiella pneumoniae	2.338
KP267	Klebsiella pneumoniae	2.324
KP268	Klebsiella pneumoniae	2.265
KP271	Klebsiella pneumoniae	2.212
KP272	Klebsiella pneumoniae	2.348
KP273	Klebsiella pneumoniae	2.144
KP276	Klebsiella pneumoniae	2.327
KP278	Klebsiella pneumoniae	2.192
KP279	Klebsiella pneumoniae	2.192
KP282	Klebsiella pneumoniae	2.243
KP283	Klebsiella pneumoniae	2.214
KP284	Klebsiella pneumoniae	2.316
KP287	Klebsiella pneumoniae	2.12
KP288	Klebsiella pneumoniae	2.299
KP290	Klebsiella pneumoniae	2.189
KP291	Klebsiella pneumoniae	2.15
KP293	Klebsiella pneumoniae	2.185
KP295	Klebsiella pneumoniae	2.147
KP298	Klebsiella pneumoniae	2.176
KP299	Klebsiella pneumoniae	2.263
KP300	Klebsiella pneumoniae	2.301
KP302	Klebsiella pneumoniae	2.18
KP304	Klebsiella pneumoniae	2.287
KP305	Klebsiella pneumoniae	2.147
KP307	Klebsiella pneumoniae	2.233
KP309	Klebsiella pneumoniae	2.131
KP310	Klebsiella pneumoniae	2.216
KP311	Klebsiella pneumoniae	2.298
KP314	Klebsiella pneumoniae	2.176
KP315	Klebsiella pneumoniae	2.344
KP316	Klebsiella pneumoniae	2.318
KP319	Klebsiella pneumoniae	2.209
KP320	Klebsiella pneumoniae	2.237
KP323	Klebsiella pneumoniae	2.142
KP324	Klebsiella pneumoniae	2.241
KP327	Klebsiella pneumoniae	2.328
KP329	Klebsiella pneumoniae	2.174
KP330	Klebsiella pneumoniae	2.154
KP333	Klebsiella pneumoniae	2.126
KP334	Klebsiella pneumoniae	2.187
KP335	Klebsiella pneumoniae	2.133
KP337	Klebsiella pneumoniae	2.301
KP339	Klebsiella pneumoniae	2.219
KP340	Klebsiella pneumoniae	2.237
KP343	Klebsiella pneumoniae	2.223
KP345	Klebsiella pneumoniae	2.193
KP347	Klebsiella pneumoniae	2.145
KP350	Klebsiella pneumoniae	2.345
KP352	Klebsiella pneumoniae	2.324
KP354	Klebsiella pneumoniae	2.282
KP356	Klebsiella pneumoniae	2.241
KP359	Klebsiella pneumoniae	2.141
KP361	Klebsiella pneumoniae	2.327
KP362	Klebsiella pneumoniae	2.181
KP363	Klebsiella pneumoniae	2.125
KP364	Klebsiella pneumoniae	2.115
KP366	Klebsiella pneumoniae	2.33
KP367	Klebsiella pneumoniae	2.208
KP369	Klebsiella pneumoniae	2.29
KP371	Klebsiella pneumoniae	2.296
KP372	Klebsiella pneumoniae	2.27
KP373	Klebsiella pneumoniae	2.208
KP376	Klebsiella pneumoniae	2.302
KP377	Klebsiella pneumoniae	2.142
KP379	Klebsiella pneumoniae	2.196
KP381	Klebsiella pneumoniae	2.34
KP383	Klebsiella pneumoniae	2.154
KP384	Klebsiella pneumoniae	2.191
KP385	Klebsiella pneumoniae	2.152
KP386	Klebsiella pneumoniae	2.312
KP389	Klebsiella pneumoniae	2.344
KP390	Klebsiella pneumoniae	2.249
KP391	Klebsiella pneumoniae	2.291
KP393	Klebsiella pneumoniae	2.195
KP394	Klebsiella pneumoniae	2.135
KP396	Klebsiella pneumoniae	2.156
KP398	Klebsiella pneumoniae	2.216
KP399	Klebsiella pneumoniae	2.158
