# Supplementary material for: Epidemiological and functional insights into iroBCDN loss in ST11 carbapenem-resistant hypervirulent Klebsiella pneumoniae
Source: Microbiol Spectr. 2025 Dec 15;14(2):e02479-25. doi: 10.1128/spectrum.02479-25 (PMC12889106; doi:10.1128/spectrum.02479-25)
Supplement: Table S2 — Primers used in this study. [file spectrum.02479-25-s0003.xlsx]

## Sheet: Sheet1
Supplementary Table S2. Primers used in this study
Primer	Description	Sequence (5' - 3')
iroBCDN-spacer-F	Construction of iroBCDN Gene Deletion Mutant	TAGTTTTCTGCAAAACGGCCTTGC
iroBCDN-spacer-R		AAACGCAAGGCCGTTTTGCAGAAA
iroBCDN-up-F		CGCATTGCTGCTACCATTCGAC
iroBCDN-up-R		TGCTTAGTCCTAATAATTACGACGCTCCTGTATACTATGGCAGG
iroBCDN-down-F		CCTGCCATAGTATACAGGAGCGTCGTAATTATTAGGACTAAGCA
iroBCDN-down-R		TCTTACTGATTATCCCCCTCGT
iroBCDN-verify-F	Verification of iroBCDN Gene Deletion	GACTGACAGAACTGTTTCAGGA
iroBCDN-verify-R		TAATTTGCTTCCCTGCGCTGAA
iroBCDN-F-C	Complementation of iroBCDN-Deleted Strain	ACAGGAAACAGAATTCGAGCTCAAGATGAAGTGCTGAGGCTGAA
iroBCDN-R-C		AGCCAAGCTTGCATGCCTGCAGAAAATCATCCTCAGGGTATTGA
ahpC-F	For RT-qPCR	AGCGTCTTCTTCTTCTAT
ahpC-R		GTTCTTCGTAATGGTCAG
ahpF-F		CGGCAGAAATCAAGGAACT
ahpF-R		CGAGCGTGTTGTCTTCTT
trxA-F		CCCGATTCTGGATGAGAT
trxA-R		GGGTTCTGGTCAATGTTC
dps-F		CTTGGTGATAAGTGACAG
dps-R		CGTCTAATCTGGTCTATAC
galE-F		GCAGAGATTGTCGAGGAT
galE-R		TAGCGGTTACATTGGAAGT
rcsA-F		CCTTGATGTTATTCTGGTTA
rcsA-R		CATTTGCGTTGAGATTTG
rcsF-F		TTTGCTCGGCTCAGATTT
rcsF-R		ATGTTAAGCGGTTGTTCCA
