# Supplementary material for: Epidemiological and functional insights into iroBCDN loss in ST11 carbapenem-resistant hypervirulent Klebsiella pneumoniae
Source: Microbiol Spectr. 2025 Dec 15;14(2):e02479-25. doi: 10.1128/spectrum.02479-25 (PMC12889106; doi:10.1128/spectrum.02479-25)
Supplement: Table S3 — MICs of carbapenems for 46 carbapenem-resistant hypervirulent Klebsiella pneumoniae. [file spectrum.02479-25-s0004.xlsx]

## Sheet: Sheet1
Supplementary Table S3. Minimum inhibitory concentrations (MICs) of carbapenems for 46 carbapenem-resistant hypervirulent Klebsiella pneumoniae (CR‑hvKP) isolates.
Strains	species	ST	K_type	wzi	virulence_score	resistance_score	Imipenem MIC (mg/L)	Meropenem MIC (mg/L)	Ertapenem MIC (mg/L)
KP12	Klebsiella pneumoniae	ST11	K64	wzi64	4	2	64	64	≥128
KP25	Klebsiella pneumoniae	ST11	K64	wzi64	4	2	32	16	64
KP36	Klebsiella pneumoniae	ST11	K64	wzi64	4	2	64	32	32
KP78	Klebsiella pneumoniae	ST11	K64	wzi64	4	2	128	64	≥128
KP143	Klebsiella pneumoniae	ST23	K1	wzi1	5	0	16	16	32
KP299	Klebsiella pneumoniae	ST11	K64	wzi64	4	2	32	32	64
KP8	Klebsiella pneumoniae	ST218	K57	wzi77	4	0	16	8	32
KP367	Klebsiella pneumoniae	ST11	K64	wzi64	4	3	64	32	≥128
KP214	Klebsiella pneumoniae	ST11	K64	wzi64	4	2	32	32	64
KP101	Klebsiella pneumoniae	ST11	K64	wzi64	4	2	64	32	128
KP52	Klebsiella pneumoniae	ST11	K47	wzi209	4	2	32	32	64
KP390	Klebsiella pneumoniae	ST11	K47	wzi209	4	2	64	64	≥128
KP333	Klebsiella pneumoniae	ST86	K2	wzi2	4	0	16	16	32
KP199	Klebsiella pneumoniae	ST11	K64	wzi64	4	2	32	16	64
KP300	Klebsiella pneumoniae	ST11	K64	wzi64	4	2	64	32	128
KP44	Klebsiella pneumoniae	ST11	K25	-	4	2	32	32	64
KP225	Klebsiella pneumoniae	ST11	K64	wzi64	4	2	128	64	≥128
KP119	Klebsiella pneumoniae	ST11	K64	wzi64	4	3	32	16	64
KP310	Klebsiella pneumoniae	ST11	K64	wzi64	4	2	64	64	32
KP175	Klebsiella pneumoniae	ST11	K25	-	4	2	64	32	≥128
KP362	Klebsiella pneumoniae	ST11	K25	-	4	2	32	32	64
KP385	Klebsiella pneumoniae	ST11	K64	wzi64	4	2	8	8	16
KP273	Klebsiella pneumoniae	ST11	K64	wzi64	4	2	64	32	128
KP207	Klebsiella pneumoniae	ST11	K64	wzi64	4	2	32	16	64
KP6	Klebsiella pneumoniae	ST11	K64	wzi64	4	2	64	32	≥128
KP88	Klebsiella pneumoniae	ST11	K25	-	4	2	64	32	32
KP240	Klebsiella pneumoniae	ST11	K64	wzi64	4	2	32	32	64
KP134	Klebsiella pneumoniae	ST11	K25	-	4	2	64	32	128
KP155	Klebsiella pneumoniae	ST11	K25	-	4	2	32	16	64
KP109	Klebsiella pneumoniae	ST11	K64	wzi64	4	2	64	32	32
KP49	Klebsiella pneumoniae	ST11	K25	-	4	2	128	64	≥128
KP311	Klebsiella pneumoniae	ST11	K25	-	4	2	32	16	64
KP364	Klebsiella pneumoniae	ST11	K25	-	4	2	32	32	64
KP91	Klebsiella pneumoniae	ST11	K25	-	4	2	64	32	32
KP182	Klebsiella pneumoniae	ST11	K64	wzi64	4	2	64	32	≥128
KP39	Klebsiella pneumoniae	ST11	K25	-	4	2	32	16	64
KP384	Klebsiella pneumoniae	ST11	K25	-	4	2	8	16	32
KP257	Klebsiella pneumoniae	ST889	K54	wzi117	3	2	128	64	≥128
KP67	Klebsiella pneumoniae	ST11	K25	-	4	2	32	32	64
KP141	Klebsiella pneumoniae	ST11	K25	-	4	2	64	32	128
KP128	Klebsiella pneumoniae	ST11	K25	-	4	2	64	32	32
KP221	Klebsiella pneumoniae	ST11	K25	-	4	2	32	16	64
KP372	Klebsiella pneumoniae	ST65	K2	wzi72	5	2	64	32	≥128
KP58	Klebsiella pneumoniae	ST11	K25	-	4	2	32	16	64
KP316	Klebsiella pneumoniae	ST11	K25	-	4	2	64	32	32
KP197	Klebsiella pneumoniae	ST11	K25	-	4	2	64	64	≥128
